# Supplementary material for: Combining Effect and Process Evaluation on European Preschool Children’s Snacking Behavior in a Kindergarten-Based, Family-Involved Cluster Randomized Controlled Trial: The ToyBox Study
Source: Int J Environ Res Public Health. 2020 Oct 7;17(19):7312. doi: 10.3390/ijerph17197312 (PMC7579655; doi:10.3390/ijerph17197312)
Supplement: Supplementary file 1 [file ijerph-17-07312-s001.zip]

Archive with 2 entries (2 files):
- CONSORT 2010 Checklist_IJERPH.doc
- Supplementary Table 1.docx
